# Supplementary material for: Transcriptional profile of Pseudomonas syringae pv. phaseolicola NPS3121 in response to tissue extracts from a susceptible Phaseolus vulgaris L. cultivar
Source: BMC Microbiol. 2009 Dec 14;9:257. doi: 10.1186/1471-2180-9-257 (PMC2803797; doi:10.1186/1471-2180-9-257)
Supplement: Additional file 1 — Table of differential expressed genes. This Excel file contains all differentially expressed genes under effect of bean leaf, pod extract, and apoplastic fluid. The table contains 224 genes that showed ± 1.5 fold change in expression level. Comparative analysis was performed and the genes were grouped in accordance with similar responses. The group A comprises differential expressed genes in response to three plant extracts. Group B include genes in response to bean leaf extract and apoplastic fluid. Group C include genes in response to apoplastic fluid and bean pod extract. The group D, E and F comprises genes in particular responses to bean leaf extract, apoplastic fluid and bean pod extract respectively. The file includes a Venn diagram that shows the relations between the responses to three plant extracts. [file 1471-2180-9-257-S1.XLS]

## Sheet: 224 genes
			Differential expressed genes in P. syringae pv. phaseolicola NPS3121 under effect of host extract
						Fold change extract/control
	Number	Group	Gene	Leaf	FDR	Apoplast	FDR	Pod	FDR	ID/TIGR (The Institute for Genomic Research) against P. syringae pv. phaseolicola 1448A	COG	COG_ID
	1	A	DNA topoisomerase IV, A subunit	1.9634	1.22481e-12	1.6187	0.000671319	1.5308	0.000396273	PSPPH0547	COG0188L	L
	2	A	polygalacturonase	2.058	1.34564e-11	1.836	7.01111e-09	1.9655	0.000999274	PSPPHA0072	COG5434M	M
	3	A	type II and III secretion system family protein	3.7003	2.91873e-20	2.6239	1.21702e-07	1.8524	0.000482826	PSPPH3107	-	-
	4	A	ribosomal protein L31	1.6249	2.61481e-07	0.6546	0.000427915	0.5883	3.6778e-07	PSPPH0386	COG0254J	J
	5	A	zinc carboxypeptidase domain protein	0.0455	1.95225e-15	0.2093	1.19882e-05	0.5406	0.000520589	PSPPH2216	COG2866E	E
	6	A	transcriptional regulator, AsnC family	0.0945	1.98832e-19	0.1538	1.98888e-08	0.5972	0.00450293	PSPPH2219	COG1522K	K
	7	A	hydroperoxide resistance protein OsmC	0.2214	1.90092e-15	0.4506	0.000347295	0.6326	0.00122912	PSPPH0042	COG1764O	O
	8	A	conserved hypothetical protein	0.129	9.75522e-19	0.3269	8.72499e-06	0.652	0.0145877	PSPPH2116	COG0735P	P
	9	A	FecR protein superfamily	0.1581	7.623e-17	0.4121	0.00121782	0.6175	2.58623e-05	PSPPH2117	COG3712PT	P
	10	A	Mn2+/Fe2+ transporter, NRAMP family	0.2073	2.99834e-06	0.0814	8.87158e-08	0.0732	1.86294e-11	PSPPH2957	COG1914P	P
	11	A	carbonic anhydrase, putative	0.2759	2.2381e-05	0.1803	1.06633e-05	0.1927	0.00204299	PSPPH2919	COG0663R	R
	12	A	membrane protein, putative	0.3732	3.6139e-05	0.1338	8.62325e-12	0.12	3.34928e-13	PSPPH2918	COG3503S	S
	13	A	membrane protein, putative	0.0729	7.85212e-18	0.015	8.09023e-13	0.027	2.77133e-16	PSPPH3916	COG4645S	S
	14	A	conserved hypothetical protein	0.1102	4.31868e-22	0.0633	1.53269e-10	0.0518	1.14054e-24	PSPPH4882	COG3204S	S
	15	A	acetyltransferase, GNAT family	0.3759	2.43595e-08	0.4584	0.000695288	0.5855	0.0352052	PSPPH2486	-	-
	16	A	prophage PSPPH06, site-specific recombinase, phage integrase family	0.1105	4.65471e-12	0.2594	3.36632e-06	0.6202	0.0118598	PSPPH4984	-	-
	17	A	conserved hypothetical protein	0.1427	1.35137e-16	0.2834	3.20426e-05	0.6311	0.00279937	PSPPH1082	-	-
	18	A	conserved hypothetical protein	0.3736	2.18554e-05	0.2027	9.44752e-07	0.3189	0.0019742	PSPPH5155	-	-
	19	B	NADH-quinone oxidoreductase, G subunit	6.6362	2.03346e-15	2.4958	0.0019866			PSPPH3114	COG1034C	C
	20	B	NADH-quinone oxidoreductase, H subunit	4.348	2.40167e-18	1.7056	0.0109357			PSPPH3115	COG1005C	C
	21	B	conserved hypothetical protein	2.7442	5.94069e-13	2.1592	8.99151e-06			PSPPH4302	COG0027F,COG0439I	F
	22	B	pyruvate phosphate dikinase, PEP/pyruvate binding domain protein	2.1589	1.4701e-10	2.0991	0.00137134			PSPPH4307	COG0574G	G
	23	B	3-oxoacyl-(acyl-carrier-protein) reductase	1.7009	8.05109e-12	1.5472	3.7089e-05			PSPPH1641	COG1028IQR	I
	24	B	Ribosomal large subunit pseudouridine synthase D(Pseudouridine synthase) (Uracil hydrolyase)	2.6307	4.66275e-16	1.6301	0.00461317			PSPPH0740	COG0564J	J
	25	B	xylose operon regluatory protein	2.1434	0.000382593	1.8011	5.38948e-05			PSPPH2357	COG1609K	K
	26	B	clpB protein	2.2437	5.21616e-05	1.583	0.00461317			PSPPH0742	COG0542O	O
	27	B	catalase KatB	1.8604	8.44975e-13	1.7488	0.0181585			PSPPH3274	COG0753P	P
	28	B	adenylylsulfate kinase	2.7905	3.31499e-06	3.2011	0.000237993			PSPPH4301	COG0529P	P
	29	B	bacterioferritin	3.1715	6.1091e-14	1.8098	0.00137134			PSPPH4564	COG2193P	P
	30	B	hypothetical protein	2.378	1.23834e-12	2.3861	1.11981e-11			PSPPH4306	COG0541U	U
	31	B	PAP2 superfamily protein	2.3489	1.44507e-07	2.1662	0.000137002			PSPPH2812	COG3907R	R
	32	B	translation elongation factor Ts	1.7038	3.12227e-06	1.7191	2.571e-06			PSPPH3839	-	-
	33	B	histidine ammonia-lyase	2.0637	1.70716e-06	1.5975	0.000272577			PSPPH4865	-	-
	34	B	type III effector HopAT1	2.5094	1.74412e-08	1.6679	0.000307763			PSPPH5225	-	-
	35	B	conserved hypothetical protein	1.676	1.02223e-06	1.6589	0.033003			PSPPH0136	-	-
	36	B	conserved hypothetical protein	4.9799	8.90188e-12	2.3907	1.11981e-11			PSPPH3212	-	-
	37	B	conserved hypothetical protein	2.5446	3.91071e-12	1.6831	0.00223621			PSPPH3852	-	-
	38	B	hypothetical protein	3.5154	6.86413e-22	2.9551	1.08986e-10			PSPPH4299	-	-
	39	B	membrane protein, putative	3.3552	3.31473e-10	2.8389	5.12327e-07			PSPPH4300	-	-
	40	B	hypothetical protein	2.1171	7.41479e-10	2.1899	0.00461317			PSPPH4305	-	-
	41	B	conserved hypothetical protein	1.7127	2.03774e-07	1.937	0.000486645			PSPPH5014	-	-
	42	B	amtA	2.9388	3.93118e-23	2.5943	1.21702e-07		0.000394692	---	---	---
	43	B	phtL	2.6711	1.62225e-12	2.3014	1.07266e-07		0.000394692	---	---	---
	44	B	phtMN	2.1313	7.65313e-10	2.1301	4.50807e-05		0.000394692	---	---	---
	45	B	des1	1.7948	1.18506e-08	1.6582	9.3295e-08		0.000394692	---	---	---
	46	B	high-affinity branched-chain amino acid ABC transporter, permease protein BraE	0.085	9.56151e-18	0.3052	2.81704e-06			PSPPH0592	COG4177E	E
	47	B	diaminobutyrate--2-oxoglutarate transaminase	0.2634	9.81193e-06	0.5302	0.0274345			PSPPH1912	COG0160E	E
	48	B	5-methyltetrahydrofolate--homocysteine methyltransferase	0.6217	2.30186e-05	0.5628	1.0018e-06			PSPPH2620	COG0646E,COG1410E	E
	49	B	dipeptide ABC transporter, ATP binding protein	0.1498	1.23762e-10	0.336	0.0292106			PSPPH2746	COG1124EP	E
	50	B	ABC transporter, binding protein	0.3464	8.57741e-10	0.6305	0.0013293			PSPPH3928	COG0687E	E
	51	B	isochorismate synthase	0.1878	0.000308813	0.2543	0.00145878			PSPPH2904	COG1169HQ	H
	52	B	RNA polymerase sigma-70 factor, ECF subfamily	0.0194	6.86413e-22	0.0948	0.000310819			PSPPH1909	COG1595K	K
	53	B	transcriptional regulator, Cro/CI family	0.4969	0.000479273	0.5988	0.0398458			PSPPH2747	COG1595K	K
	54	B	RNA polymerase sigma-70 family protein	0.2652	5.37315e-09	0.5514	0.0170218			PSPPH4765	COG1595K	K
	55	B	transcriptional regulator, Cro/CI family	0.4608	1.24781e-11	0.4553	8.87158e-08			PSPPHB0005	COG3636K	K
	56	B	ATP-dependent DNA helicase RecG	0.341	8.63928e-14	0.4209	8.30091e-06			PSPPH0189	COG1200LK	L
	57	B	ActC family protein	0.2451	4.09438e-24	0.5676	5.12327e-07			PSPPH0194	COG0451MG	M
	58	B	conserved hypothetical protein	0.4624	3.43486e-08	0.6665	0.00124467			PSPPH1173	COG1629P	P
	59	B	TonB-dependent outer membrane heme receptor	0.551	7.69461e-06	0.5616	0.00618863			PSPPH2959	COG5266P	P
	60	B	pyoverdine chromophore precursor synthetase	0.0447	3.03464e-11	0.143	2.83825e-05			PSPPH1911	COG1020Q	Q
	61	B	pyoverdine sidechain peptide synthetase I, epsilon-Lys module	0.0332	8.6297e-16	0.2568	0.00738764			PSPPH1923	COG1020Q	Q
	62	B	pyoverdine sidechain peptide synthetase II, D-Asp-L-Thr component	0.0369	2.71329e-06	0.0932	4.63326e-06			PSPPH1924	COG1020Q	Q
	63	B	pyoverdine sidechain peptide synthetase III, L-Thr-L-Ser component	0.0261	3.65363e-15	0.1039	8.98722e-06			PSPPH1925	COG1020Q	Q
	64	B	pyoverdine sidechain peptide synthetase IV, D-Asp-L-Ser component	0.0804	4.34784e-06	0.2744	0.0143908			PSPPH1926	COG1020Q	Q
	65	B	pyoverdine ABC transporter, ATP-binding/permease protein	0.2697	3.18876e-05	0.4052	0.0156606			PSPPH1929	COG4615QP	Q
	66	B	yersiniabactin non-ribosomal peptide synthetase	0.1589	0.00277341	0.133	5.50938e-07			PSPPH2897	COG1020Q	Q
	67	B	prophage PSPPH06, C4-type zinc finger protein, DksA/TraR family	0.2486	1.02851e-05	0.1657	6.24552e-05			PSPPH4962	COG1734T	T
	68	B	TonB system transport protein ExbD1	0.1684	1.3302e-18	0.3074	4.31232e-06			PSPPH0192	COG0848U	U
	69	B	ABC transporter, ATP-binding/permease protein	0.1455	4.7861e-19	0.1851	4.54781e-08			PSPPH2896	COG1132V	V
	70	B	O-methyltransferase I	0.1234	3.43554e-17	0.2419	2.50989e-05			PSPPH0970	-	-
	71	B	Tat (twin-arginine translocation) pathway signal sequence domain protein	0.0575	4.63905e-14	0.2804	0.00136556			PSPPH1933	-	-
	72	C	ompA family protein			2.6328	7.91887e-07	2.1956	0.0169001	PSPPH3868	COG2885M	M
	73	C	conserved hypothetical protein			2.2065	6.98847e-05	1.9387	0.011361	PSPPH1470	-	-
	74	C	conserved hypothetical protein			1.5008	0.0251791	1.6637	0.0133492	PSPPH2381	-	-
	75	C	iron compound ABC transporter, iron compound-binding protein			0.1388	1.16219e-05	0.198	1.48597e-05	PSPPH5185	COG0614P	P
	76	C	adenylate cyclase, class I			0.6651	7.81074e-07	0.5353	2.74756e-09	PSPPH5013	-	-
	77	D	acetyl-CoA hydrolase/transferase family protein	1.5349	0.000308813					PSPPH0229	COG0427C	C
	78	D	cytochrome o ubiquinol oxidase, subunit I	1.8334	3.85353e-07					PSPPH1211	COG0843C	C
	79	D	monooxygenase, NtaA/SnaA/SoxA family	2.3718	1.28079e-08					PSPPH2973	COG2141C	C
	80	D	NADH-quinone oxidoreductase, E subunit	5.0053	2.43374e-10					PSPPH3112	COG1905C	C
	81	D	NADH-quinone oxidoreductase, F subunit	2.4378	5.6221e-05					PSPPH3113	COG1894C	C
	82	D	anthranilate phosphoribosyltransferase	1.5361	0.0023786					PSPPH0673	COG0547E	E
	83	D	high-affinity branched-chain amino acid ABC transporter, permease protein	1.5482	3.06376e-07					PSPPH1415	COG4177E	E
	84	D	conserved hypothetical protein	2.3469	3.55517e-07					PSPPH1613	COG0436E	E
	85	D	L-arginine:lysine amidinotransferase, putative	1.7404	2.71329e-06					PSPPH4303	COG1834E	E
	86	D	type III effector HopAK1	2.9273	2.0129e-16					PSPPH1424	COG3866G	G
	87	D	pectin lyase	3.0624	1.70257e-09					PSPPH3992	COG3866G	G
	88	D	dethiobiotin synthetase	1.7624	4.92204e-06					PSPPH4717	COG0132H	H
	89	D	long-chain-fatty-acid--CoA ligase	1.6896	9.23566e-10					PSPPH1426	COG0318IQ	I
	90	D	malonyl CoA-acyl carrier protein transacylase	1.5053	5.21616e-05					PSPPH1640	COG0331I	I
	91	D	phytase domain protein	3.2047	0.000252449					PSPPH2990	COG4247I	I
	92	D	fatty oxidation complex, alpha subunit FadB	2.351	4.13752e-05					PSPPH3210	COG1024I,COG1250I	I
	93	D	16S rRNA processing protein RimM	1.6041	0.000157098					PSPPH1355	COG0806J	J
	94	D	DNA mismatch repair protein MutL	1.5874	0.0109245					PSPPH0563	COG0323L	L
	95	D	ATP-dependent DNA helicase RecQ	1.6721	2.50899e-10					PSPPH1518	COG0514L	L
	96	D	ATP-dependent RNA helicase, DEAD box family	1.9643	1.23221e-10					PSPPH3634	COG0513LKJ	L
	97	D	penicillin-binding protein 1C	2.3483	4.13773e-06					PSPPH4430	COG4953M	M
	98	D	type IV pilus-associated protein, putative	1.9906	2.20104e-05					PSPPH0730	COG3419NU	N
	99	D	methyl-accepting chemotaxis protein	3.2719	5.79082e-05					PSPPH0804	COG0840NT	N
	100	D	methyl-accepting chemotaxis transducer/sensory box protein	2.2017	1.77155e-11					PSPPH2971	COG0840NT,COG2202T	N
	101	D	heat shock protein HslVU, ATPase subunit HslU	2.1702	5.95349e-07					PSPPH0381	COG1220O	O
	102	D	heat shock protein HtpG	1.6274	3.07057e-07					PSPPH1987	COG0326O	O
	103	D	papain cysteine protease family protein	1.7813	0.000448956					PSPPH2358	COG4870O	O
	104	D	chaperonin, 60 kDa	4.3047	8.51421e-21					PSPPH4077	COG0459O	O
	105	D	dnaK protein	2.8259	1.98009e-07					PSPPH4206	COG0443O	O
	106	D	sulfate-binding protein	1.5448	0.00121308					PSPPH0089	COG1613P	P
	107	D	siderophore biosynthesis protein	2.0752	7.76089e-11					PSPPH3753	COG3486Q	Q
	108	D	sensory box-containing diguanylate cyclase, putative	1.5943	1.43974e-08					PSPPH0091	COG5001T	T
	109	D	response regulator, putative/diguanylate cyclase, putative	1.8195	2.81201e-09					PSPPH4420	COG3706T	T
	110	D	metallo-beta-lactamase family protein	1.9773	0.00101713					PSPPH0083	COG0491R	R
	111	D	phosphoglycolate phosphatase	1.5449	5.48839e-10					PSPPH0648	COG0546R	R
	112	D	prophage PSPPH01, 43 kDa tail protein	1.6689	1.4463e-08					PSPPH0663	COG4379R	R
	113	D	lipase, putative	1.5757	0.0350894					PSPPH1999	COG0596R	R
	114	D	acetyltransferase, GNAT family	3.0736	4.04963e-08					PSPPH3993	COG2153R	R
	115	D	glycosyl hydrolase, family 3	2.191	3.50554e-06					PSPPH0756	-	-
	116	D	S-type pyocin family protein	2.3585	1.23221e-10					PSPPH0920	-	-
	117	D	major facilitator family transporter	1.7133	8.47285e-09					PSPPH2868	-	-
	118	D	transcriptional regulator, AraC family	2.3038	0.0122865					PSPPH2994	-	-
	119	D	GGDEF domain protein	1.8429	4.0242e-07					PSPPH3248	-	-
	120	D	outer membrane porin, OprD family	1.582	0.000112779					PSPPH4261	-	-
	121	D	IS801, transposase	1.9887	4.90486e-13					PSPPHA0083	-	-
	122	D	major facilitator family transporter	1.6014	3.38182e-11					PSPPHB0020	-	-
	123	D	conjugal transfer protein	1.5163	0.000762956					PSPPHB0029	-	-
	124	D	conserved hypothetical protein	1.5468	1.71489e-06					PSPPH0122	-	-
	125	D	conserved hypothetical protein	2.8237	1.18506e-08					PSPPH1192	-	-
	126	D	conserved hypothetical protein	2.2836	6.59134e-14					PSPPH1422	-	-
	127	D	membrane protein, putative	2.2393	1.11573e-12					PSPPH2053	-	-
	128	D	conserved hypothetical protein	1.5558	1.71489e-06					PSPPH2082	-	-
	129	D	conserved hypothetical protein	2.5532	7.91794e-13					PSPPH2708	-	-
	130	D	conserved hypothetical protein	4.4853	6.24216e-09					PSPPH3261	-	-
	131	D	conserved hypothetical protein	4.4002	1.23221e-10					PSPPH3262	-	-
	132	D	hypothetical protein	1.504	1.68044e-05					PSPPH4317	-	-
	133	D	conserved hypothetical protein	2.0225	3.86433e-06					PSPPH4323	-	-
	134	D	conserved hypothetical protein	1.6399	0.0186181					PSPPH4850	-	-
	135	D	conserved hypothetical protein	1.958	1.28079e-08					PSPPH5103	-	-
	136	D	oxidoreductase, FAD/FMN-binding	0.61	0.001533					PSPPH1060	COG1902C	C
	137	D	2-methylcitrate synthase	0.6122	0.0171659					PSPPH2057	COG0372C	C
	138	D	acetolactate synthase, small subunit	0.6456	0.00772882					PSPPH0873	COG0440E	E
	139	D	cysteine desulfurase IscS	0.6025	0.000157098					PSPPH1309	COG1104E	E
	140	D	peptidase, M20/M25/M40 family	0.6059	1.28079e-08					PSPPH1871	COG0624E	E
	141	D	DNA/RNA non-specific endonuclease	0.5623	0.00032141					PSPPH2948	COG1864F	F
	142	D	2-dehydro-3-deoxyphosphogluconate aldolase/4-hydroxy-2-oxoglutarate aldolase	0.4343	6.47665e-05					PSPPH1957	COG0800G	G
	143	D	MtlE	0.5344	4.24456e-05					PSPPH4842	COG1653G	G
	144	D	3-methylcrotonyl-CoA carboxylase, beta subunit, putative	0.5948	0.000662655					PSPPH2627	COG4799I	I
	145	D	outer membrane ferripyoverdine receptor	0.4756	0.000809594					PSPPH1870	COG1629P,COG4773P	P
	146	D	pupR protein	0.5402	0.0168653					PSPPH2748	COG3712PT	P
	147	D	achromobactin transport system permease protein CbrB	0.619	3.43647e-08					PSPPH2758	COG0609P	P
	148	D	TonB-dependent siderophore receptor, putative	0.4816	2.44375e-07					PSPPH3266	COG1629P	P
	149	D	Predicted periplasmic lipoprotein involved in iron transport	0.1766	0.000295077					PSPPH3288	COG2822P	P
	150	D	transcriptional regulator, AsnC family	0.3095	3.91071e-12					PSPPH1244	COG1522K	K
	151	D	transcriptional regulator, LysR family	0.4274	1.66667e-12					PSPPH1737	COG0583K	K
	152	D	transcriptional regulator, IclR family	0.6238	0.00148089					PSPPH1960	COG1414K	K
	153	D	ParA family protein	0.6564	1.63621e-06					PSPPH3356	COG1192D	D
	154	D	efflux transporter, RND family, MFP subunit	0.5833	0.00175492					PSPPH0327	COG0845M	M
	155	D	outer membrane efflux lipoprotein, NodT family	0.1431	5.73087e-05					PSPPH1934	COG1538MU	M
	156	D	galactonate dehydratase	0.6349	0.0384952					PSPPH1958	COG4948MR	M
	157	D	outer membrane efflux protein	0.6404	0.000213251					PSPPH2643	COG1538MU	M
	158	D	type IV pilus biogenesis protein PilO	0.1692	3.95527e-15					PSPPH0392	COG3167NU	N
	159	D	methyl-accepting chemotaxis protein	0.5992	6.47665e-05					PSPPH2966	COG0840NT	N
	160	D	maleylacetoacetate isomerase	0.5668	0.00301436					PSPPH3251	COG0625O	O
	161	D	glutathione S-transferase family protein	0.4301	0.00012734					PSPPH4761	COG0625O	O
	162	D	response regulator	0.6132	3.5239e-13					PSPPH1867	COG2208TK	T
	163	D	sensor protein KdpD	0.5584	7.77269e-06					PSPPH2021	COG2205T	T
	164	D	TspO/MBR family protein	0.6345	2.81201e-09					PSPPH2781	COG3476T	T
	165	D	ABC transporter, ATP-binding/permease protein	0.0703	9.23566e-10					PSPPH2895	COG1132V	V
	166	D	transporter, AcrB/AcrD/AcrF family	0.53	3.31499e-06					PSPPH2907	COG0841V	V
	167	D	beta-lactamase	0.3462	5.12714e-11					PSPPH3284	COG1680V	V
	168	D	oxidoreductase, putative	0.6599	2.4162e-10					PSPPH2551	COG1853R	R
	169	D	acetyltransferase, GNAT family	0.2744	4.63905e-14					PSPPH3265	COG0456R	R
	170	D	DUF404	0.5367	0.00142613					PSPPH0584	COG2307S,COG2308S	S
	171	D	iron-sulfur cluster assembly protein IscA	0.5835	3.03464e-11					PSPPH1311	COG0316S	S
	172	D	conserved hypothetical protein	0.1178	6.47665e-05					PSPPH1930	COG1262S	S
	173	D	conserved domain protein	0.6398	6.04615e-05					PSPPH5063	COG4253S	S
	174	D	gamma-glutamyltranspeptidase	0.5968	1.28107e-07					PSPPH0701	-	-
	175	D	achromobactin biosynthetic protein AcsD	0.2679	1.34564e-11					PSPPH2751	-	-
	176	D	isocitrate dehydrogenase, NADP-dependent	0.4068	3.11743e-08					PSPPH3100	-	-
	177	D	response regulator/TPR domain protein	0.5535	4.25871e-14					PSPPH3428	-	-
	178	D	molybdate transport regulator ModE, putative	0.4108	1.86865e-06					PSPPH4723	-	-
	179	D	conserved hypothetical protein	0.1866	1.07209e-17					PSPPH1243	-	-
	180	D	conserved hypothetical protein	0.2096	1.79727e-20					PSPPH2103	-	-
	181	D	conserved hypothetical protein	0.6555	0.00125974					PSPPH3712	-	-
	182	D	conserved hypothetical protein	0.5038	2.90319e-08					PSPPH5180	-	-
	183	E	bacterial luciferase family protein			1.863	2.78139e-06			PSPPH0041	COG2141C	C
	184	E	nitrate reductase			2.2755	1.4536e-06			PSPPH2070	COG0243C	C
	185	E	phosphoenolpyruvate carboxylase			2.2305	5.44657e-08			PSPPH3865	COG2352C	C
	186	E	oxidoreductase, molybdopterin-binding			1.5546	0.00172726			PSPPH3893	COG0243C	C
	187	E	aldehyde dehydrogenase family protein			1.9883	0.0366875			PSPPH4666	COG1012C	C
	188	E	proline-specific permease proY			1.831	5.05077e-05			PSPPH4866	COG1113E	E
	189	E	GABA permease			1.5218	0.0181585			PSPPH4937	COG1113E	E
	190	E	amino acid ABC transporter, ATP-binding protein			1.518	0.000947045			PSPPH4938	COG4598E	E
	191	E	deoxyguanosinetriphosphate triphosphohydrolase, putative			1.6117	0.000790075			PSPPH2088	COG0232F	F
	192	E	histidine triad family protein VC2075			1.7371	1.25235e-06			PSPPH3781	COG0537FGR	F
	193	E	aldose 1-epimerase family protein			2.8978	1.40244e-06			PSPPH1186	COG0676G	G
	194	E	transketolase, N-terminal subunit, putative			6.0364	6.15642e-07			PSPPH1256	COG3959G	G
	195	E	L-arabinose ABC transporter, periplasmic L-arabinose-binding protein			1.7958	0.0140848			PSPPH2506	COG1879G	G
	196	E	sugar ABC transporter, permease protein			1.6975	1.15846e-05			PSPPH5189	COG1175G	G
	197	E	acetate--CoA ligase			3.062	0.002584			PSPPH3528	COG0365I	I
	198	E	poly(A) polymerase			1.6058	0.0225589			PSPPH0856	COG0617J	J
	199	E	transcriptional regulator, GntR family			2.1065	0.00575233			PSPPH1595	COG2188K	K
	200	E	transcriptional regulator, LysR family			1.7888	0.000210671			PSPPH3022	COG0583K	K
	201	E	sigma-54 dependent DNA-binding response regulator			1.583	0.000840943			PSPPH0857	COG2204T	T
	202	E	sensor histidine kinase			1.8043	0.0321712			PSPPH1180	COG0642T	T
	203	E	sodium:solute symporter family protein			1.6867	0.000427915			PSPPH1499	COG4147R	R
	204	E	acetyltransferase, GNAT family			1.6044	0.00461317			PSPPH1508	COG0456R,COG1181M	R
	205	E	oxidoreductase, molybdopterin-binding			2.015	0.000317985			PSPPH3291	COG2041R	R
	206	E	porin D			1.7627	0.00935257			PSPPH3782	-	-
	207	E	phosphate starvation-inducible protein PsiF			1.7806	0.00749365			PSPPH4486	-	-
	208	E	conserved hypothetical protein			2.1558	3.30029e-06			PSPPH3020	-	-
	209	E	ribonucleoside-diphosphate reductase, alpha subunit			0.601	0.000840943			PSPPH3738	COG0209F	F
	210	E	ribose ABC transporter, periplasmic ribose-binding protein			0.616	3.10125e-06			PSPPH2125	COG1879G	G
	211	E	pyridoxal kinase			0.4303	3.76288e-07			PSPPH5152	COG2240H	H
	212	E	sulfonate ABC transporter, periplasmic sulfonate-binding protein SsuA			0.6408	0.00134795			PSPPH4905	COG0715P	P
	213	E	ribosomal subunit interface protein			0.6263	2.73285e-06			PSPPH4152	COG1544J	J
	214	E	efflux transporter, RND family, MFP subunit			0.6645	0.00918858			PSPPH4013	COG0845M	M
	215	E	DNA-binding response regulator RstA			0.5433	2.78139e-06			PSPPH3737	COG0745TK	T
	216	E	Yersinia/Haemophilus virulence surface antigen family			0.666	2.1827e-05			PSPPHA0129	-	-
	217	F	alginate biosynthesis protein AlgD					1.5651	0.0445071	PSPPH1118	COG1004M	M
	218	F	ABC transporter, ATP-binding protein					8.7253	1.50613e-15	PSPPH2652	COG0488R	R
	219	F	lipopolysaccharide core biosynthesis domain protein					10.5766	1.96951e-26	PSPPH2653	-	-
	220	F	lipoprotein, putative					6.4161	2.19435e-10	PSPPH2654	-	-
	221	F	conserved hypothetical protein					0.6141	0.0163392	PSPPH4555	COG0439I	I
	222	F	translation initiation factor IF-3					0.5993	5.82564e-06	PSPPH2136	COG0290J	J
	223	F	hypothetical protein					0.5947	0.011361	PSPPH4544	COG0596R	R
	224	F	argK					0.6293	0.000394692	---	---	---

## Sheet: Venn diagram 
									Group	Type extract	Number of genes
									A	Leaf, apoplast, pod	18
									B	Leaf, apoplast	53
									C	Apoplast, pod	5
									D	Leaf	106
									E	Apoplast	34
									F	Pod	8
										Total genes	224
