# Supplementary material for: Transcriptional profile of Pseudomonas syringae pv. phaseolicola NPS3121 in response to tissue extracts from a susceptible Phaseolus vulgaris L. cultivar
Source: BMC Microbiol. 2009 Dec 14;9:257. doi: 10.1186/1471-2180-9-257 (PMC2803797; doi:10.1186/1471-2180-9-257)
Supplement: Additional file 2 — Table of differential expressed genes with the more stringent cut-off. The table contains 121 genes with ± 2.0 fold change in expression level. These genes were grouped according to the function, and then clustered based on the kind of plant extract using the complete linkage cluster algorithm. The cluster of induced and repressed genes that are discussed in manuscript and a comparative Venn diagram are also shown. [file 1471-2180-9-257-S2.XLS]

## Sheet: 121 genes
				Differential expressed genes in P. syringae pv. phaseolicola NPS3121 under effect of host extract
							Fold change extract/control
	ID	Number	Group	Gene	Leaf	FDR	Apoplast	FDR	Pod	FDR	ID/TIGR (The Institute for Genomic Research) against P. syringae pv. phaseolicola 1448A	COG	COG_ID
	1	1	A	type II and III secretion system family protein	3.7003	2.91873e-20	2.6239	1.21702e-07	1.8524	0.000482826	PSPPH3107	COG0188L	L
	2	2	A	polygalacturonase	2.058	1.34564e-11	1.836	7.01111e-09	1.9655	0.000999274	PSPPHA0072	COG5434M	M
	3	3	A	acetyltransferase, GNAT family	0.3759	2.43595e-08	0.4584	0.000695288	0.5855	0.0352052	PSPPH2486	COG2866E	E
	4	4	A	conserved hypothetical protein	0.3736	2.18554e-05	0.2027	9.44752e-07	0.3189	0.0019742	PSPPH5155	COG1522K	K
	5	5	A	membrane protein, putative	0.3732	3.6139e-05	0.1338	8.62325e-12	0.12	3.34928e-13	PSPPH2918	COG1764O	O
	6	6	A	carbonic anhydrase, putative	0.2759	2.2381e-05	0.1803	1.06633e-05	0.1927	0.00204299	PSPPH2919	COG0735P	P
	7	7	A	hydroperoxide resistance protein OsmC	0.2214	1.90092e-15	0.4506	0.000347295	0.6326	0.00122912	PSPPH0042	COG3712PT	P
	8	8	A	Mn2+/Fe2+ transporter, NRAMP family	0.2073	2.99834e-06	0.0814	8.87158e-08	0.0732	1.86294e-11	PSPPH2957	COG1914P	P
	9	9	A	FecR protein superfamily	0.1581	7.623e-17	0.4121	0.00121782	0.6175	2.58623e-05	PSPPH2117	COG0663R	R
	10	10	A	conserved hypothetical protein	0.1427	1.35137e-16	0.2834	3.20426e-05	0.6311	0.00279937	PSPPH1082	COG3503S	S
	11	11	A	conserved hypothetical protein	0.129	9.75522e-19	0.3269	8.72499e-06	0.652	0.0145877	PSPPH2116	COG4645S	S
	12	12	A	prophage PSPPH06, site-specific recombinase, phage integrase family	0.1105	4.65471e-12	0.2594	3.36632e-06	0.6202	0.0118598	PSPPH4984	COG3204S	S
	13	13	A	conserved hypothetical protein	0.1102	4.31868e-22	0.0633	1.53269e-10	0.0518	1.14054e-24	PSPPH4882	-	-
	14	14	A	transcriptional regulator, AsnC family	0.0945	1.98832e-19	0.1538	1.98888e-08	0.5972	0.00450293	PSPPH2219	-	-
	15	15	A	membrane protein, putative	0.0729	7.85212e-18	0.015	8.09023e-13	0.027	2.77133e-16	PSPPH3916	-	-
	16	16	A	zinc carboxypeptidase domain protein	0.0455	1.95225e-15	0.2093	1.19882e-05	0.5406	0.000520589	PSPPH2216	-	-
	17	1	B	NADH-quinone oxidoreductase, G subunit	6.6362	2.03346e-15	2.4958	0.0019866			PSPPH3114	COG1034C	C
	18	2	B	conserved hypothetical protein	4.9799	8.90188e-12	2.3907	1.11981e-11			PSPPH3212	COG1005C	C
	19	3	B	NADH-quinone oxidoreductase, H subunit	4.348	2.40167e-18	1.7056	0.0109357			PSPPH3115	COG0027F,COG0439I	F
	20	4	B	hypothetical protein	3.5154	6.86413e-22	2.9551	1.08986e-10			PSPPH4299	COG0574G	G
	21	5	B	membrane protein, putative	3.3552	3.31473e-10	2.8389	5.12327e-07			PSPPH4300	COG1028IQR	I
	22	6	B	bacterioferritin	3.1715	6.1091e-14	1.8098	0.00137134			PSPPH4564	COG0564J	J
	23	7	B	amtA	2.9388	3.93118e-23	2.5943	1.21702e-07			---	COG1609K	K
	24	8	B	adenylylsulfate kinase	2.7905	3.31499e-06	3.2011	0.000237993			PSPPH4301	COG0542O	O
	25	9	B	conserved hypothetical protein	2.7442	5.94069e-13	2.1592	8.99151e-06			PSPPH4302	COG0753P	P
	26	10	B	phtL	2.6711	1.62225e-12	2.3014	1.07266e-07			---	COG0529P	P
	27	11	B	Ribosomal large subunit pseudouridine synthase D(Pseudouridine synthase) (Uracil hydrolyase)	2.6307	4.66275e-16	1.6301	0.00461317			PSPPH0740	COG2193P	P
	28	12	B	conserved hypothetical protein	2.5446	3.91071e-12	1.6831	0.00223621			PSPPH3852	COG0541U	U
	29	13	B	type III effector HopAT1	2.5094	1.74412e-08	1.6679	0.000307763			PSPPH5225	COG3907R	R
	30	14	B	hypothetical protein	2.378	1.23834e-12	2.3861	1.11981e-11			PSPPH4306	-	-
	31	15	B	PAP2 superfamily protein	2.3489	1.44507e-07	2.1662	0.000137002			PSPPH2812	-	-
	32	16	B	clpB protein	2.2437	5.21616e-05	1.583	0.00461317			PSPPH0742	-	-
	33	17	B	pyruvate phosphate dikinase, PEP/pyruvate binding domain protein	2.1589	1.4701e-10	2.0991	0.00137134			PSPPH4307	-	-
	34	18	B	xylose operon regluatory protein	2.1434	0.000382593	1.8011	5.38948e-05			PSPPH2357	-	-
	35	19	B	phtMN	2.1313	7.65313e-10	2.1301	4.50807e-05			---	-	-
	36	20	B	hypothetical protein	2.1171	7.41479e-10	2.1899	0.00461317			PSPPH4305	-	-
	37	21	B	histidine ammonia-lyase	2.0637	1.70716e-06	1.5975	0.000272577			PSPPH4865	-	-
	38	22	B	transcriptional regulator, Cro/CI family	0.4969	0.000479273	0.5988	0.0398458			PSPPH2747	COG0646E,COG1410E	E
	39	23	B	conserved hypothetical protein	0.4624	3.43486e-08	0.6665	0.00124467			PSPPH1173	COG1124EP	E
	40	24	B	transcriptional regulator, Cro/CI family	0.4608	1.24781e-11	0.4553	8.87158e-08			PSPPHB0005	COG0687E	E
	41	25	B	ABC transporter, binding protein	0.3464	8.57741e-10	0.6305	0.0013293			PSPPH3928	COG1169HQ	H
	42	26	B	ATP-dependent DNA helicase RecG	0.341	8.63928e-14	0.4209	8.30091e-06			PSPPH0189	COG1595K	K
	43	27	B	pyoverdine ABC transporter, ATP-binding/permease protein	0.2697	3.18876e-05	0.4052	0.0156606			PSPPH1929	COG1595K	K
	44	28	B	RNA polymerase sigma-70 family protein	0.2652	5.37315e-09	0.5514	0.0170218			PSPPH4765	COG1595K	K
	45	29	B	diaminobutyrate--2-oxoglutarate transaminase	0.2634	9.81193e-06	0.5302	0.0274345			PSPPH1912	COG3636K	K
	46	30	B	prophage PSPPH06, C4-type zinc finger protein, DksA/TraR family	0.2486	1.02851e-05	0.1657	6.24552e-05			PSPPH4962	COG1200LK	L
	47	31	B	ActC family protein	0.2451	4.09438e-24	0.5676	5.12327e-07			PSPPH0194	COG0451MG	M
	48	32	B	isochorismate synthase	0.1878	0.000308813	0.2543	0.00145878			PSPPH2904	COG1629P	P
	49	33	B	TonB system transport protein ExbD1	0.1684	1.3302e-18	0.3074	4.31232e-06			PSPPH0192	COG5266P	P
	50	34	B	yersiniabactin non-ribosomal peptide synthetase	0.1589	0.00277341	0.133	5.50938e-07			PSPPH2897	COG1020Q	Q
	51	35	B	dipeptide ABC transporter, ATP binding protein	0.1498	1.23762e-10	0.336	0.0292106			PSPPH2746	COG1020Q	Q
	52	36	B	ABC transporter, ATP-binding/permease protein	0.1455	4.7861e-19	0.1851	4.54781e-08			PSPPH2896	COG1020Q	Q
	53	37	B	O-methyltransferase I	0.1234	3.43554e-17	0.2419	2.50989e-05			PSPPH0970	COG1020Q	Q
	54	38	B	high-affinity branched-chain amino acid ABC transporter, permease protein BraE	0.085	9.56151e-18	0.3052	2.81704e-06			PSPPH0592	COG1020Q	Q
	55	39	B	pyoverdine sidechain peptide synthetase IV, D-Asp-L-Ser component	0.0804	4.34784e-06	0.2744	0.0143908			PSPPH1926	COG4615QP	Q
	56	40	B	Tat (twin-arginine translocation) pathway signal sequence domain protein	0.0575	4.63905e-14	0.2804	0.00136556			PSPPH1933	COG1020Q	Q
	57	41	B	pyoverdine chromophore precursor synthetase	0.0447	3.03464e-11	0.143	2.83825e-05			PSPPH1911	COG1734T	T
	58	42	B	pyoverdine sidechain peptide synthetase II, D-Asp-L-Thr component	0.0369	2.71329e-06	0.0932	4.63326e-06			PSPPH1924	COG0848U	U
	59	43	B	pyoverdine sidechain peptide synthetase I, epsilon-Lys module	0.0332	8.6297e-16	0.2568	0.00738764			PSPPH1923	COG1132V	V
	60	44	B	pyoverdine sidechain peptide synthetase III, L-Thr-L-Ser component	0.0261	3.65363e-15	0.1039	8.98722e-06			PSPPH1925	-	-
	61	45	B	RNA polymerase sigma-70 factor, ECF subfamily	0.0194	6.86413e-22	0.0948	0.000310819			PSPPH1909	-	-
	62	1	C	ompA family protein			2.6328	7.91887e-07	2.1956	0.0169001	PSPPH3868	COG2885M	M
	63	2	C	conserved hypothetical protein			2.2065	6.98847e-05	1.9387	0.011361	PSPPH1470	-	-
	64	3	C	iron compound ABC transporter, iron compound-binding protein			0.1388	1.16219e-05	0.198	1.48597e-05	PSPPH5185	COG0614P	P
	65	1	D	NADH-quinone oxidoreductase, E subunit	5.0053	2.43374e-10					PSPPH3112	COG0427C	C
	66	2	D	conserved hypothetical protein	4.4853	6.24216e-09					PSPPH3261	COG0843C	C
	67	3	D	conserved hypothetical protein	4.4002	1.23221e-10					PSPPH3262	COG2141C	C
	68	4	D	chaperonin, 60 kDa	4.3047	8.51421e-21					PSPPH4077	COG1905C	C
	69	5	D	methyl-accepting chemotaxis protein	3.2719	5.79082e-05					PSPPH0804	COG1894C	C
	70	6	D	phytase domain protein	3.2047	0.000252449					PSPPH2990	COG0547E	E
	71	7	D	acetyltransferase, GNAT family	3.0736	4.04963e-08					PSPPH3993	COG4177E	E
	72	8	D	pectin lyase	3.0624	1.70257e-09					PSPPH3992	COG0436E	E
	73	9	D	type III effector HopAK1	2.9273	2.0129e-16					PSPPH1424	COG1834E	E
	74	10	D	dnaK protein	2.8259	1.98009e-07					PSPPH4206	COG3866G	G
	75	11	D	conserved hypothetical protein	2.8237	1.18506e-08					PSPPH1192	COG3866G	G
	76	12	D	conserved hypothetical protein	2.5532	7.91794e-13					PSPPH2708	COG0132H	H
	77	13	D	NADH-quinone oxidoreductase, F subunit	2.4378	5.6221e-05					PSPPH3113	COG0318IQ	I
	78	14	D	monooxygenase, NtaA/SnaA/SoxA family	2.3718	1.28079e-08					PSPPH2973	COG0331I	I
	79	15	D	S-type pyocin family protein	2.3585	1.23221e-10					PSPPH0920	COG4247I	I
	80	16	D	fatty oxidation complex, alpha subunit FadB	2.351	4.13752e-05					PSPPH3210	COG1024I,COG1250I	I
	81	17	D	penicillin-binding protein 1C	2.3483	4.13773e-06					PSPPH4430	COG0806J	J
	82	18	D	conserved hypothetical protein	2.3469	3.55517e-07					PSPPH1613	COG0323L	L
	83	19	D	transcriptional regulator, AraC family	2.3038	0.0122865					PSPPH2994	COG0514L	L
	84	20	D	conserved hypothetical protein	2.2836	6.59134e-14					PSPPH1422	COG0513LKJ	L
	85	21	D	membrane protein, putative	2.2393	1.11573e-12					PSPPH2053	COG4953M	M
	86	22	D	methyl-accepting chemotaxis transducer/sensory box protein	2.2017	1.77155e-11					PSPPH2971	COG3419NU	N
	87	23	D	glycosyl hydrolase, family 3	2.191	3.50554e-06					PSPPH0756	COG0840NT	N
	88	24	D	heat shock protein HslVU, ATPase subunit HslU	2.1702	5.95349e-07					PSPPH0381	COG0840NT,COG2202T	N
	89	25	D	siderophore biosynthesis protein	2.0752	7.76089e-11					PSPPH3753	COG1220O	O
	90	26	D	conserved hypothetical protein	2.0225	3.86433e-06					PSPPH4323	COG0326O	O
	91	27	D	conserved hypothetical protein	0.5038	2.90319e-08					PSPPH5180	COG3476T	T
	92	28	D	TonB-dependent siderophore receptor, putative	0.4816	2.44375e-07					PSPPH3266	COG1132V	V
	93	29	D	outer membrane ferripyoverdine receptor	0.4756	0.000809594					PSPPH1870	COG0841V	V
	94	30	D	2-dehydro-3-deoxyphosphogluconate aldolase/4-hydroxy-2-oxoglutarate aldolase	0.4343	6.47665e-05					PSPPH1957	COG1680V	V
	95	31	D	glutathione S-transferase family protein	0.4301	0.00012734					PSPPH4761	COG1853R	R
	96	32	D	transcriptional regulator, LysR family	0.4274	1.66667e-12					PSPPH1737	COG0456R	R
	97	33	D	molybdate transport regulator ModE, putative	0.4108	1.86865e-06					PSPPH4723	COG2307S,COG2308S	S
	98	34	D	isocitrate dehydrogenase, NADP-dependent	0.4068	3.11743e-08					PSPPH3100	COG0316S	S
	99	35	D	beta-lactamase	0.3462	5.12714e-11					PSPPH3284	COG1262S	S
	100	36	D	transcriptional regulator, AsnC family	0.3095	3.91071e-12					PSPPH1244	COG4253S	S
	101	37	D	acetyltransferase, GNAT family	0.2744	4.63905e-14					PSPPH3265	-	-
	102	38	D	achromobactin biosynthetic protein AcsD	0.2679	1.34564e-11					PSPPH2751	-	-
	103	39	D	conserved hypothetical protein	0.2096	1.79727e-20					PSPPH2103	-	-
	104	40	D	conserved hypothetical protein	0.1866	1.07209e-17					PSPPH1243	-	-
	105	41	D	Predicted periplasmic lipoprotein involved in iron transport	0.1766	0.000295077					PSPPH3288	-	-
	106	42	D	type IV pilus biogenesis protein PilO	0.1692	3.95527e-15					PSPPH0392	-	-
	107	43	D	outer membrane efflux lipoprotein, NodT family	0.1431	5.73087e-05					PSPPH1934	-	-
	108	44	D	conserved hypothetical protein	0.1178	6.47665e-05					PSPPH1930	-	-
	109	45	D	ABC transporter, ATP-binding/permease protein	0.0703	9.23566e-10					PSPPH2895	-	-
	110	1	E	transketolase, N-terminal subunit, putative			6.0364	6.15642e-07			PSPPH1256	COG3959G	C
	111	2	E	acetate--CoA ligase			3.062	0.002584			PSPPH3528	COG0365I	C
	112	3	E	aldose 1-epimerase family protein			2.8978	1.40244e-06			PSPPH1186	COG0676G	C
	113	4	E	nitrate reductase			2.2755	1.4536e-06			PSPPH2070	COG0243C	C
	114	5	E	phosphoenolpyruvate carboxylase			2.2305	5.44657e-08			PSPPH3865	COG2352C	C
	115	6	E	conserved hypothetical protein			2.1558	3.30029e-06			PSPPH3020	-	E
	116	7	E	transcriptional regulator, GntR family			2.1065	0.00575233			PSPPH1595	COG2188K	E
	117	8	E	oxidoreductase, molybdopterin-binding			2.015	0.000317985			PSPPH3291	COG2041R	E
	118	9	E	pyridoxal kinase			0.4303	3.76288e-07			PSPPH5152	COG2240H	-
	119	1	F	lipopolysaccharide core biosynthesis domain protein					10.5766	1.96951e-26	PSPPH2653	-	-
	120	2	F	ABC transporter, ATP-binding protein					8.7253	1.50613e-15	PSPPH2652	COG0488R	R
	121	3	F	lipoprotein, putative					6.4161	2.19435e-10	PSPPH2654	-	-

## Sheet: Cluster_induced_Eisen
	Induced genes with > 2.0 fold chnge in expression level in P. syringe pv. phseolicol NPS3121 under effect of host extrct
						Fold change extract/control
	Number	Cluster	Gene	Gene product	Leaf	Apoplast	Pod	Biological process	ID/TIGR (The Institute for Genomic Research) against P. syringae pv. phaseolicola 1448A	COG	COG_ID
	1	I	pnlA	pectin lyase	3.0624			Plant interaction	PSPPH_3992	COG3866G	G
	2	I	PSPPHA0072	polygalacturonase	2.058	1.836	1.9655	Plant interaction	PSPPH_A0072	COG5434M	M
	3	I	hopAK1	type III effector HopAK1	2.9273			Plant interaction	PSPPH_1424	COG3866G	G
	4	I	hopAT1	type III effector HopAT1	2.5094	1.6679		Plant interaction	PSPPH_5225	-	-
	5	I	PSPPH3107	type II and III secretion system family protein	3.7003	2.6239	1.8524	Plant interaction	PSPPH_3107	-	-
	6	I	PSPPH2990	phytase domain protein	3.2047			Plant interaction	PSPPH_2990	COG4247I	I
	7	II	phtM	hypothetical protein	2.378	2.3861		Phaseolotoxin synthesis	PSPPH_4306	COG0541U	U
	8	II	phtM-phtN	hypothetical protein (control)	2.1313	2.1301		Phaseolotoxin synthesis	---	---	---
	9	II	phtO	hypothetical protein	2.1171	2.1899		Phaseolotoxin synthesis	PSPPH_4305	-	-
	10	II	amtA	L-arginine:lysine amidinotransferase, putative	2.9388	2.5943		Phaseolotoxin synthesis	---	---	---
	11	II	phtQ	conserved hypothetical protein	2.7442	2.1592		Phaseolotoxin synthesis	PSPPH_4302	COG0027F,COG0439I	F
	12	II	phtS	adenylylsulfate kinase	2.7905	3.2011		Phaseolotoxin synthesis	PSPPH_4301	COG0529P	P
	13	II	phtT	membrane protein, putative	3.3552	2.8389		Phaseolotoxin synthesis	PSPPH_4300	-	-
	14	II	phtU	hypothetical protein	3.5154	2.9551		Phaseolotoxin synthesis	PSPPH_4299	-	-
	15	II	phtL	pyruvate phosphate dikinase, PEP/pyruvate binding domain protein	2.1589	2.0991		Phaseolotoxin synthesis	PSPPH_4307	COG0574G	G
	16	II	phtL	pyruvate phosphate dikinase, PEP/pyruvate binding domain protein(control)	2.6711	2.3014		Phaseolotoxin synthesis	---	---	---
	17	III	ppc	phosphoenolpyruvate carboxylase		2.2305		Metabolism	PSPPH_3865	COG2352C	C
	18	III	acsA	acetate--CoA ligase		3.062		Metabolism	PSPPH_3528	COG0365I	I
	19	III	PSPPH1186	aldose 1-epimerase family protein		2.8978		Metabolism	PSPPH_1186	COG0676G	G
	20	III	PSPPH1256	transketolase, N-terminal subunit, putative		6.0364		Metabolism	PSPPH_1256	COG3959G	G
	21	III	PSPPH2070	nitrate reductase		2.2755		Metabolism	PSPPH_2070	COG0243C	C
	22	III	PSPPH3291	oxidoreductase, molybdopterin-binding		2.015		Metabolism	PSPPH_3291	COG2041R	R
	23	III	hutH2	histidine ammonia-lyase	2.0637	1.5975		Metabolism	PSPPH_4865	-	-
	24	III	nuoE	NADH-quinone oxidoreductase, E subunit	5.0053			Metabolism	PSPPH_3112	COG1905C	C
	25	III	nuoF	NADH-quinone oxidoreductase, F subunit	2.4378			Metabolism	PSPPH_3113	COG1894C	C
	26	III	nuoG	NADH-quinone oxidoreductase, G subunit	6.6362	2.4958		Metabolism	PSPPH_3114	COG1034C	C
	27	III	nuoH	NADH-quinone oxidoreductase, H subunit	4.348	1.7056		Metabolism	PSPPH_3115	COG1005C	C
	28	III	PSPPH2973	monooxygenase, NtaA/SnaA/SoxA family	2.3718			Metabolism	PSPPH_2973	COG2141C	C
	29	III	PSPPH2357	xylose operon regluatory protein	2.1434	1.8011		Metabolism	PSPPH_2357	COG1609K	K
	30	III	PSPPH0756	glycosyl hydrolase, family 3	2.191			Metabolism	PSPPH_0756	-	-
	31	IV	clpB2	clpB protein	2.2437	1.583		Stress responses	PSPPH_0742	COG0542O	O
	32	IV	groEL	chaperonin, 60 kDa	4.3047			Stress responses	PSPPH_4077	COG0459O	O
	33	IV	dnaK	dnaK protein	2.8259			Stress responses	PSPPH_4206	COG0443O	O
	34	IV	hslU	heat shock protein HslVU, ATPase subunit HslU	2.1702			Stress responses	PSPPH_0381	COG1220O	O
	35	IV	bfr2	bacterioferritin	3.1715	1.8098		Stress responses	PSPPH_4564	COG2193P	P
	36	V	PSPPH3261	conserved hypothetical protein	4.4853			Unknown function	PSPPH_3261	-	-
	37	V	PSPPH3262	conserved hypothetical protein	4.4002			Unknown function	PSPPH_3262	-	-
	38	V	PSPPH1192	conserved hypothetical protein	2.8237			Unknown function	PSPPH_1192	-	-
	39	V	PSPPH2708	conserved hypothetical protein	2.5532			Unknown function	PSPPH_2708	-	-
	40	V	PSPPH1613	conserved hypothetical protein	2.3469			Unknown function	PSPPH_1613	COG0436E	E
	41	V	PSPPH1422	conserved hypothetical protein	2.2836			Unknown function	PSPPH_1422	-	-
	42	V	PSPPH4323	conserved hypothetical protein	2.0225			Unknown function	PSPPH_4323	-	-
	43	V	PSPPH3212	conserved hypothetical protein	4.9799	2.3907		Unknown function	PSPPH_3212	-	-
	44	V	PSPPH3852	conserved hypothetical protein	2.5446	1.6831		Unknown function	PSPPH_3852	-	-
	45	V	PSPPH3020	conserved hypothetical protein		2.1558		Unknown function	PSPPH_3020	-	-
	46	V	PSPPH1470	conserved hypothetical protein		2.2065	1.9387	Unknown function	PSPPH_1470	-	-
	47	VI	PSPPH0804	methyl-accepting chemotaxis protein	3.2719			None particular cluster	PSPPH_0804	COG0840NT	N
	48	VI	PSPPH2971	methyl-accepting chemotaxis transducer/sensory box protein	2.2017			None particular cluster	PSPPH_2971	COG0840NT,COG2202T	N
	49	VI	PSPPH2994	transcriptional regulator, AraC family	2.3038			None particular cluster	PSPPH_2994	-	-
	50	VI	PSPPH1595	transcriptional regulator, GntR family		2.1065		None particular cluster	PSPPH_1595	COG2188K	K
	51	VI	pbpC	penicillin-binding protein 1C	2.3483			None particular cluster	PSPPH_4430	COG4953M	M
	52	VI	PSPPH2053	membrane protein, putative	2.2393			None particular cluster	PSPPH_2053	-	-
	53	VI	PSPPH3868	ompA family protein		2.6328	2.1956	None particular cluster	PSPPH_3868	COG2885M	M
	54	VI	PSPPH3993	acetyltransferase, GNAT family	3.0736			None particular cluster	PSPPH_3993	COG2153R	R
	55	VI	PSPPH0740	Ribosomal large subunit pseudouridine synthase D(Pseudouridine synthase) (Uracil hydrolyase)	2.6307	1.6301		None particular cluster	PSPPH_0740	COG0564J	J
	56	VI	PSPPH2812	PAP2 superfamily protein	2.3489	2.1662		None particular cluster	PSPPH_2812	COG3907R	R
	57	VI	PSPPH0920	S-type pyocin family protein	2.3585			None particular cluster	PSPPH_0920	-	-
	58	VI	fadB	fatty oxidation complex, alpha subunit FadB	2.351			None particular cluster	PSPPH_3210	COG1024I,COG1250I	I
	59	VI	iucD	siderophore biosynthesis protein	2.0752			None particular cluster	PSPPH_3753	COG3486Q	Q
	60	VI	PSPPH2652	ABC transporter, ATP-binding protein			8.7253	None particular cluster	PSPPH_2652	COG0488R	R
	61	VI	PSPPH2653	lipopolysaccharide core biosynthesis domain protein			10.5766	None particular cluster	PSPPH_2653	-	-
	62	VI	PSPPH2654	lipoprotein, putative			6.4161	None particular cluster	PSPPH_2654	-	-

## Sheet: Cluster_repressed_Eisen
	Repressed genes with 0.5 fold change in expression level in P. syringae pv. phaseolicola NPS3121 under effect of host extract
						Fold change extract/control
	Number	Cluster	Gene	Gene product	Leaf	Apoplast	Pod	Biological process	ID/TIGR (The Institute for Genomic Research) against P. syringae pv. phaseolicola 1448A	COG	COG_ID
	1	VII	pvdS	RNA polymerase sigma-70 factor, ECF subfamily	0.0194	0.0948		Iron uptake/metabolism	PSPPH_1909	COG1595K	E
	2	VII	fpvA	outer membrane ferripyoverdine receptor	0.4756			Iron uptake/metabolism	PSPPH_1870	COG1629P,COG4773P	S
	3	VII	PSPPH4765	RNA polymerase sigma-70 family protein	0.2652	0.5514		Iron uptake/metabolism	PSPPH_4765	COG1595K	-
	4	VII	PSPPH1911	pyoverdine chromophore precursor synthetase	0.0447	0.143		Iron uptake/metabolism	PSPPH_1911	COG1020Q	K
	5	VII	PSPPH1912	diaminobutyrate--2-oxoglutarate transaminase	0.2634	0.5302		Iron uptake/metabolism	PSPPH_1912	COG0160E	P
	6	VII	PSPPH1923	pyoverdine sidechain peptide synthetase I, epsilon-Lys module	0.0332	0.2568		Iron uptake/metabolism	PSPPH_1923	COG1020Q	K
	7	VII	PSPPH1924	pyoverdine sidechain peptide synthetase II, D-Asp-L-Thr component	0.0369	0.0932		Iron uptake/metabolism	PSPPH_1924	COG1020Q	E
	8	VII	PSPPH1925	pyoverdine sidechain peptide synthetase III, L-Thr-L-Ser component	0.0261	0.1039		Iron uptake/metabolism	PSPPH_1925	COG1020Q	L
	9	VII	PSPPH1926	pyoverdine sidechain peptide synthetase IV, D-Asp-L-Ser component	0.0804	0.2744		Iron uptake/metabolism	PSPPH_1926	COG1020Q	Q
	10	VII	PSPPH1929	pyoverdine ABC transporter, ATP-binding/permease protein	0.2697	0.4052		Iron uptake/metabolism	PSPPH_1929	COG4615QP	K
	11	VII	PSPPH1930	conserved hypothetical protein	0.1178			Iron uptake/metabolism	PSPPH_1930	COG1262S	E
	12	VII	PSPPH1933	Tat (twin-arginine translocation) pathway signal sequence domain protein	0.0575	0.2804		Iron uptake/metabolism	PSPPH_1933	-	T
	13	VII	PSPPH1934	outer membrane efflux lipoprotein, NodT family	0.1431			Iron uptake/metabolism	PSPPH_1934	COG1538MU	M
	14	VII	PSPPH2751	achromobactin biosynthetic protein AcsD	0.2679			Iron uptake/metabolism	PSPPH_2751	-	Q
	15	VII	pchA	isochorismate synthase	0.1878	0.2543		Iron uptake/metabolism	PSPPH_2904	COG1169HQ	K
	16	VII	PSPPH2895	ABC transporter, ATP-binding/permease protein	0.0703			Iron uptake/metabolism	PSPPH_2895	COG1132V	Q
	17	VII	PSPPH2896	ABC transporter, ATP-binding/permease protein	0.1455	0.1851		Iron uptake/metabolism	PSPPH_2896	COG1132V	Q
	18	VII	PSPPH2897	yersiniabactin non-ribosomal peptide synthetase	0.1589	0.133		Iron uptake/metabolism	PSPPH_2897	COG1020Q	Q
	19	VII	exbD1	TonB system transport protein ExbD1	0.1684	0.3074		Iron uptake/metabolism	PSPPH_0192	COG0848U	S
	20	VII	PSPPH3266	TonB-dependent siderophore receptor, putative	0.4816			Iron uptake/metabolism	PSPPH_3266	COG1629P	O
	21	VII	PSPPH2117	FecR protein superfamily	0.1581	0.4121	0.6175	Iron uptake/metabolism	PSPPH_2117	COG3712PT	E
	22	VII	PSPPH5185	iron compound ABC transporter, iron compound-binding protein		0.1388	0.198	Iron uptake/metabolism	PSPPH_5185	COG0614P	V
	23	VII	PSPPH2957	Mn2+/Fe2+ transporter, NRAMP family	0.2073	0.0814	0.0732	Iron uptake/metabolism	PSPPH_2957	COG1914P	P
	24	VII	PSPPH3288	Predicted periplasmic lipoprotein involved in iron transport	0.1766			Iron uptake/metabolism	PSPPH_3288	COG2822P	-
	25	VIII	PSPPH4882	conserved hypothetical protein	0.1102	0.0633	0.0518	Unknown function	PSPPH_4882	COG3204S	-
	26	VIII	PSPPH2116	conserved hypothetical protein	0.129	0.3269	0.652	Unknown function	PSPPH_2116	COG0735P	Q
	27	VIII	PSPPH1082	conserved hypothetical protein	0.1427	0.2834	0.6311	Unknown function	PSPPH_1082	-	-
	28	VIII	PSPPH5155	conserved hypothetical protein	0.3736	0.2027	0.3189	Unknown function	PSPPH_5155	-	M
	29	VIII	PSPPH1173	conserved hypothetical protein	0.4624	0.6665		Unknown function	PSPPH_1173	COG1629P	P
	30	VIII	PSPPH1243	conserved hypothetical protein	0.1866			Unknown function	PSPPH_1243	-	-
	31	VIII	PSPPH2103	conserved hypothetical protein	0.2096			Unknown function	PSPPH_2103	-	U
	32	VIII	PSPPH5180	conserved hypothetical protein	0.5038			Unknown function	PSPPH_5180	-	S
	33	IX	PSPPH2486	acetyltransferase, GNAT family	0.3759	0.4584	0.5855	None particular cluster	PSPPH_2486	-	O
	34	IX	PSPPH2918	membrane protein, putative	0.3732	0.1338	0.12	None particular cluster	PSPPH_2918	COG3503S	-
	35	IX	PSPPH2919	carbonic anhydrase, putative	0.2759	0.1803	0.1927	None particular cluster	PSPPH_2919	COG0663R	S
	36	IX	osmC	hydroperoxide resistance protein OsmC	0.2214	0.4506	0.6326	None particular cluster	PSPPH_0042	COG1764O	P
	37	IX	PSPPH4984	prophage PSPPH06, site-specific recombinase, phage integrase family	0.1105	0.2594	0.6202	None particular cluster	PSPPH_4984	-	K
	38	IX	PSPPH2219	transcriptional regulator, AsnC family	0.0945	0.1538	0.5972	None particular cluster	PSPPH_2219	COG1522K	R
	39	IX	PSPPH3916	membrane protein, putative	0.0729	0.015	0.027	None particular cluster	PSPPH_3916	COG4645S	H
	40	IX	PSPPH2216	zinc carboxypeptidase domain protein	0.0455	0.2093	0.5406	None particular cluster	PSPPH_2216	COG2866E	-
	41	IX	PSPPH2747	transcriptional regulator, Cro/CI family	0.4969	0.5988		None particular cluster	PSPPH_2747	COG1595K	V
	42	IX	PSPPHB0005	transcriptional regulator, Cro/CI family	0.4608	0.4553		None particular cluster	PSPPH_B0005	COG3636K	-
	43	IX	PSPPH3928	ABC transporter, binding protein	0.3464	0.6305		None particular cluster	PSPPH_3928	COG0687E	R
	44	IX	PSPPH0189	ATP-dependent DNA helicase RecG	0.341	0.4209		None particular cluster	PSPPH_0189	COG1200LK	G
	45	IX	PSPPH4962	prophage PSPPH06, C4-type zinc finger protein, DksA/TraR family	0.2486	0.1657		None particular cluster	PSPPH_4962	COG1734T	K
	46	IX	PSPPH0194	ActC family protein	0.2451	0.5676		None particular cluster	PSPPH_0194	COG0451MG	V
	47	IX	PSPPH2746	dipeptide ABC transporter, ATP binding protein	0.1498	0.336		None particular cluster	PSPPH_2746	COG1124EP	P
	48	IX	PSPPH0970	O-methyltransferase I	0.1234	0.2419		None particular cluster	PSPPH_0970	-	K
	49	IX	PSPPH0592	high-affinity branched-chain amino acid ABC transporter, permease protein BraE	0.085	0.3052		None particular cluster	PSPPH_0592	COG4177E	H
	50	IX	eda2	2-dehydro-3-deoxyphosphogluconate aldolase/4-hydroxy-2-oxoglutarate aldolase	0.4343			None particular cluster	PSPPH_1957	COG0800G	P
	51	IX	PSPPH4761	glutathione S-transferase family protein	0.4301			None particular cluster	PSPPH_4761	COG0625O	-
	52	IX	PSPPH1737	transcriptional regulator, LysR family	0.4274			None particular cluster	PSPPH_1737	COG0583K	P
	53	IX	PSPPH4723	molybdate transport regulator ModE, putative	0.4108			None particular cluster	PSPPH_4723	-	P
	54	IX	PSPPH3100	isocitrate dehydrogenase, NADP-dependent	0.4068			None particular cluster	PSPPH_3100	-	Q
	55	IX	PSPPH3284	beta-lactamase	0.3462			None particular cluster	PSPPH_3284	COG1680V	-
	56	IX	PSPPH1244	transcriptional regulator, AsnC family	0.3095			None particular cluster	PSPPH_1244	COG1522K	-
	57	IX	PSPPH3265	acetyltransferase, GNAT family	0.2744			None particular cluster	PSPPH_3265	COG0456R	-
	58	IX	pilO	type IV pilus biogenesis protein PilO	0.1692			None particular cluster	PSPPH_0392	COG3167NU	E
	59	IX	PSPPH5152	pyridoxal kinase		0.4303		None particular cluster	PSPPH_5152	COG2240H	N

## Sheet: Venn diagram
											Group	Type extract	Number of genes
											A	Leaf, apoplast, pod	16
											B	Leaf, apoplast	45
											C	Apoplast, pod	3
											D	Leaf	45
											E	Apoplast	9
											F	Pod	3
												Total genes	121
